# Supplementary material for: The Devil Is in the Data: Can Regional Variation in Amenable Mortality Help to Understand Changes in Health System Performance in Poland?
Source: Int J Environ Res Public Health. 2022 Mar 31;19(7):4129. doi: 10.3390/ijerph19074129 (PMC8998952; doi:10.3390/ijerph19074129)
Supplement: Supplementary file 1 [file ijerph-19-04129-s001.zip]

Archive with 1 entries (1 files):
- ijerph-1640712-supplementary.pdf
